# Supplementary material for: Intermittent preventive treatment of malaria in pregnancy: a cross-sectional survey to assess uptake of the new sulfadoxine–pyrimethamine five dose policy in Ghana
Source: Malar J. 2017 Aug 10;16:323. doi: 10.1186/s12936-017-1969-7 (PMC5553599; doi:10.1186/s12936-017-1969-7)
Supplement: Supplementary file 1 — Additional file 1. IPTp uptake at Osu Government Maternity Home, Accra. [file 12936_2017_1969_MOESM1_ESM.xls]

## Sheet: Sheet1
age	maritalst	levedu	occupa	numchild	wtchild	takdrug	typdrug	getdrug	nurseobs	paydrug	numswalo	iterdose	sideffct	skinrash	nausea	vomit	others	prvdose	folicacid	getmalari	numalari	firstanc	numvisit	numdose	firstdose
15	2	3	2	1	2.8	1	4	1	1	0	3	2	0	0	0	0	0	0	0	0	0	28	4	2	28
17	3	3	3	2	3.1	1	1	1	1	0	3	2	1	0	0	0	1	0	0	0	0	25	4	4	25
17	3	3	3	1	3.2	1	1	1	1	0	3	2	0	0	0	0	0	0	0	0	0	19	4	3	25
17	3	4	2	1	3.4	1	1	1	1	0	3	2	0	0	0	0	0	0	0	0	0	8	5	4	24
18	2	3	3	1	2.8	1	4	1	1	0	3	2	0	0	0	0	0	0	0	0	0	26	3	3	26
18	2	3	3	2	2.8	1	4	1	1	0	3	2	0	0	0	0	0	0	0	0	0	26	3	3	26
18	2	3	2	1	2.6	1	1	1	1	0	3	2	0	0	0	0	0	0	0	0	0	20	4	3	20
18	2	3	3	1	3	1	4	1	1	0	3	2	0	0	0	0	0	0	0	0	0	20	5	4	20
19	2	4	2	2	3.3	1	1	1	1	0	3	2	0	0	0	0	0	0	0	0	0	27	3	3	27
19	2	1	3	1	3.2	1	1	1	1	0	3	2	1	0	1	0	0	0	0	0	0	20	4	4	20
20	2	2	3	1	2.4	1	1	1	1	2	3	2	0	0	0	0	0	0	0	0	0	25	1	1	25
20	1	3	3	2	2.6	1	4	1	1	0	3	2	0	0	0	0	0	0	0	0	0	24	2	2	24
20	1	3	3	2	2.6	1	4	1	1	0	3	2	0	0	0	0	0	0	0	0	0	24	2	2	24
20	2	2	3	1	2.4	0	0	0	0	0	0	0	0	0	0	0	0	0	0	1	1	25	2	0	0
20	3	3	2	1	2.6	1	1	1	1	0	3	2	0	0	0	0	0	0	0	0	0	24	3	3	24
20	1	3	2	1	2.7	1	1	1	1	0	3	2	0	0	0	0	0	0	0	0	0	23	4	3	23
20	2	3	1	1	3.2	1	1	1	1	0	3	2	0	0	0	0	0	0	0	0	0	23	4	3	23
20	3	3	2	1	2.4	1	1	1	1	0	3	2	1	0	0	1	0	0	0	1	1	20	4	1	27
20	2	2	2	1	2.4	1	4	1	1	0	3	1	0	0	0	0	0	0	0	0	0	20	4	4	20
20	2	3	2	1	2.7	1	1	1	1	0	3	2	0	0	0	0	0	0	0	0	0	20	4	4	20
20	2	4	2	1	3.6	1	4	1	1	0	3	2	0	0	0	0	0	0	0	1	1	15	5	4	24
20	3	4	3	1	3	1	4	1	1	0	3	2	0	0	0	0	0	0	0	0	0	16	5	4	21
20	2	3	3	2	3.1	1	4	1	1	0	3	2	1	0	1	0	0	0	0	1	1	16	6	4	16
20	2	3	3	2	3.4	1	4	1	1	0	3	2	1	0	1	0	0	0	0	1	1	16	6	4	16
20	1	3	2	1	3.3	1	1	1	1	0	3	2	0	0	0	0	0	0	0	0	0	8	6	4	21
21	2	3	2	1	3.1	1	1	1	1	0	3	2	0	0	0	0	0	0	0	0	0	21	4	4	21
21	3	3	2	2	2.6	1	1	1	1	0	3	2	0	0	0	0	0	0	0	0	0	14	4	2	28
21	3	1	3	1	2.8	1	1	1	1	0	3	2	0	0	0	0	0	0	0	0	0	26	4	3	26
21	3	3	2	2	3.7	1	1	1	1	0	3	2	0	0	0	0	0	0	0	0	0	16	4	4	16
21	2	1	3	1	3.6	1	4	1	1	0	3	2	1	0	0	1	0	0	0	1	1	17	5	4	17
21	2	5	1	1	2.9	1	4	1	1	0	3	2	0	0	0	0	0	0	0	0	0	24	5	3	24
21	2	4	2	2	3.5	1	4	1	1	0	3	2	1	0	0	1	0	0	0	0	0	8	5	4	20
21	3	4	2	1	2.9	1	4	1	1	0	3	2	1	0	0	0	1	0	0	0	0	8	5	3	20
21	2	3	2	1	3.3	1	1	1	1	0	3	2	0	0	0	0	0	0	0	0	0	20	5	3	20
21	2	1	1	1	2.9	1	1	1	1	0	3	2	1	0	0	1	0	0	0	0	0	16	6	4	16
21	1	1	3	1	3.5	1	4	1	1	0	3	2	1	0	0	1	0	0	0	0	0	8	6	4	16
21	2	3	2	2	3.4	1	1	1	1	0	3	2	1	0	0	1	0	0	0	0	0	8	6	4	16
21	1	4	3	1	3	1	4	1	1	0	3	2	0	0	0	0	0	0	0	0	0	16	6	4	16
22	1	3	3	1	3	1	4	1	1	0	3	2	0	0	0	0	0	0	0	0	0	24	3	3	24
22	2	1	2	1	2.4	1	2	2	0	1	3	3	0	0	0	0	0	0	0	1	1	21	4	1	21
22	2	1	3	1	2.6	1	4	1	1	0	3	2	0	0	0	0	0	0	0	0	0	20	4	3	22
22	2	3	3	2	2.7	1	1	1	1	0	3	2	0	0	0	0	0	0	0	0	0	14	4	2	28
22	3	3	2	2	2.7	1	4	1	1	0	3	2	0	0	0	0	0	0	0	0	0	23	4	4	23
22	3	3	3	2	2.8	1	4	1	1	0	3	2	1	0	0	1	0	0	0	0	0	13	5	4	20
22	1	3	2	2	2.9	1	4	1	1	0	3	2	0	0	0	0	0	0	0	0	0	13	5	4	20
22	2	4	2	1	3.6	1	4	1	1	0	3	2	0	0	0	0	0	0	0	0	0	12	6	4	16
22	3	4	2	2	3.4	1	4	1	1	0	3	2	0	0	0	0	0	0	0	0	0	8	6	5	16
22	2	4	3	1	3.7	1	4	1	1	0	3	2	0	0	0	0	0	0	0	0	0	8	6	4	16
22	3	3	2	1	2.5	1	4	1	1	0	3	2	0	0	0	0	0	0	0	0	0	8	6	4	20
22	3	4	1	1	3.2	1	4	1	1	0	3	2	0	0	0	0	0	0	0	0	0	8	6	5	16
22	2	4	3	1	3.7	1	4	1	1	0	3	2	0	0	0	0	0	0	0	0	0	8	6	5	17
22	1	4	1	1	2.7	1	1	1	1	0	3	2	0	0	0	0	1	0	0	0	0	19	7	4	24
22	1	5	1	1	3.2	1	1	1	1	0	3	2	0	0	0	0	0	0	0	0	0	20	7	4	24
23	2	1	3	1	3.4	1	4	1	1	0	3	3	0	0	0	0	0	0	0	0	0	34	1	1	34
23	2	3	2	3	2.5	1	1	1	1	0	3	3	0	0	0	0	0	0	0	0	0	32	2	1	32
23	3	3	1	3	3.1	1	1	1	1	0	3	2	0	0	0	0	0	0	0	1	2	11	4	2	21
23	1	4	3	2	3	1	1	1	1	1	3	2	0	0	0	0	0	0	0	0	0	20	4	3	20
23	1	4	3	2	3.5	1	1	1	1	1	3	3	0	0	0	0	0	0	0	0	0	20	4	3	20
23	1	3	2	2	3.5	1	1	1	1	0	3	2	0	0	0	0	0	0	0	0	0	24	4	4	24
23	2	3	2	2	3	1	4	1	1	0	3	2	0	0	0	0	0	0	0	0	0	20	4	4	20
23	1	4	2	2	2.4	1	1	1	1	0	3	2	0	0	0	0	0	0	0	0	0	11	5	3	20
23	1	1	3	2	2.9	1	1	1	1	0	3	2	0	0	0	0	0	0	0	0	0	21	5	3	21
23	3	2	3	1	3.2	1	1	1	1	0	3	2	0	0	0	0	0	0	0	0	0	19	5	3	19
23	1	5	3	1	4.2	1	1	1	1	0	3	2	0	0	0	0	0	0	0	0	0	14	6	4	19
23	3	3	2	2	2.8	1	4	1	1	0	3	2	0	0	0	0	0	0	0	0	0	8	6	5	19
23	2	1	2	2	2.7	1	1	1	1	0	3	2	0	0	0	0	0	0	0	0	0	5	8	5	18
24	3	1	2	2	3.2	1	1	1	1	0	3	2	0	0	0	0	0	0	0	0	0	24	4	3	24
24	1	4	2	3	2.9	1	1	1	1	0	3	0	1	0	0	0	1	0	0	0	0	22	4	2	22
24	1	3	2	3	3.1	1	1	1	1	0	3	3	1	0	0	0	1	0	0	0	0	22	4	2	22
24	1	4	2	1	2.9	1	1	1	1	0	3	2	1	0	0	1	0	0	0	0	0	20	4	3	20
24	1	4	2	2	3.2	1	4	1	1	0	3	2	1	0	0	0	0	0	0	0	0	15	4	3	27
24	3	2	2	2	3.4	1	4	1	1	0	3	2	0	0	0	0	0	0	0	0	0	15	4	3	25
24	3	3	2	1	3.2	1	1	1	1	0	3	2	1	0	0	1	0	0	0	0	0	16	5	5	16
24	3	4	2	2	3.1	1	1	1	1	0	3	2	0	0	0	0	0	0	0	1	1	12	5	3	20
24	3	4	2	2	3.1	1	4	1	1	0	3	2	0	0	0	0	0	0	0	1	1	12	5	3	20
24	1	4	2	1	2.9	1	1	1	1	0	3	3	1	0	0	0	1	0	0	0	0	20	5	2	20
24	2	4	2	1	3.4	1	1	1	1	0	3	2	0	0	0	0	0	0	0	0	0	20	5	3	16
24	1	4	2	1	3.2	1	1	1	1	0	3	2	0	0	0	0	0	0	0	0	0	18	5	4	18
24	3	1	2	2	3.4	1	1	1	1	0	3	2	1	0	1	0	0	0	0	0	0	19	5	4	19
24	2	4	2	2	3.5	1	4	1	1	0	3	2	0	0	0	0	0	0	0	0	0	20	5	5	20
24	3	3	2	1	2.9	1	4	1	1	0	3	2	0	0	0	0	0	0	0	0	0	8	5	4	23
24	3	4	2	2	4	1	4	1	1	0	3	2	0	0	0	0	0	0	0	0	0	20	5	4	20
24	1	3	2	1	4	1	4	1	1	0	3	2	0	0	0	0	0	0	0	0	0	20	5	4	21
24	1	5	3	1	2.7	1	1	1	1	0	3	2	1	0	0	0	1	0	0	0	0	4	6	5	20
24	1	3	2	2	2.5	1	1	1	1	0	3	2	1	0	0	1	0	0	0	0	0	12	6	4	16
24	1	3	2	2	2.5	1	1	1	1	0	3	2	1	0	0	1	0	0	0	0	0	12	6	4	16
24	1	5	3	1	3.3	1	1	1	1	0	3	2	1	0	0	0	1	0	0	0	0	4	6	5	20
24	1	4	2	1	3	1	4	1	1	0	3	2	0	0	0	0	0	0	0	0	0	12	7	4	20
24	1	3	2	1	2.7	1	1	1	1	0	3	2	0	0	0	0	0	0	0	0	0	16	8	3	16
24	2	3	2	2	2.4	1	1	1	1	0	3	2	1	0	1	0	0	0	0	0	0	6	8	5	16
24	1	3	2	2	2.4	1	4	1	1	0	3	2	1	0	0	0	1	0	0	0	0	16	8	3	16
25	1	1	3	3	3.9	1	4	1	1	0	3	2	0	0	0	0	0	0	0	0	0	24	3	3	24
25	3	4	2	2	3	1	4	1	1	0	3	2	0	0	0	0	0	0	0	0	0	24	3	3	24
25	1	4	2	1	2.3	1	4	1	1	0	3	2	1		0	1	0	0	0	0	0	8	4	2	29
25	2	3	2	2	2.5	1	4	1	1	0	3	2	1	0	0	1	0	0	0	0	0	21	4	4	21
25	1	3	2	2	2.5	1	1	1	1	0	3	2	1	0	2	0	0	0	0	0	0	21	4	4	21
25	1	4	2	2	2.3	1	4	1	1	0	3	2	0	0	0	0	0	0	0	0	0	16	4	3	24
25	3	3	2	1	2.5	1	4	1	1	0	3	2	1	0	0	1	0	0	0	0	0	21	4	2	21
25	1	1	2	3	2.6	1	1	1	1	0	3	2	1	0	0	0	1	0	0	0	0	16	5	3	16
25	3	1	2	2	3	1	4	1	1	0	3	2	0	0	0	0	0	0	0	0	0	20	5	4	20
25	3	1	2	3	2.9	1	4	1	1	0	3	2	0	0	0	0	0	0	0	0	0	20	5	4	21
25	3	3	2	2	3.6	1	4	1	1	0	3	2	1	0	0	0	1	0	0	0	0	16	5	4	23
25	3	3	2	2	2.9	1	4	1	1	0	3	2	1	0	0	0	1	0	0	1	1	16	5	4	23
25	1	4	2	2	3.5	1	4	1	1	0	3	2	1	0	0	0	1	0	0	0	0	12	5	3	21
25	3	1	2	2	2.9	1	1	1	1	0	3	2	1	0	0	1	0	0	0	1	1	8	6	3	21
25	3	1	3	2	2.9	1	1	1	1	0	3	2	0	0	0	0	0	0	0	0	0	8	6	4	20
25	1	5	1	1	2.5	1	1	1	1	0	3	2	1	0	1	1	0	0	0	0	0	8	7	4	16
26	2	5	2	1	2.6	1	1	1	1	0	3	2	0	0	0	0	0	0	0	0	0	32	2	2	32
26	1	4	2	2	3.3	1	1	1	1	0	3	2	1	0	0	0	1	0	2	0	0	26	3	3	26
26	1	4	1	2	3.3	1	1	1	1	0	3	2	1	0	0	1	0	1	0	1	1	26	3	3	26
26	1	4	1	1	3.3	1	4	1	1	0	3	2	0	0	0	0	0	0	0	0	0	8	4	2	24
26	3	4	2	2	2.7	1	4	1	1	0	3	2	0	0	0	0	0	0	0	0	0	8	4	3	20
26	1	3	2	3	3.2	1	4	1	1	0	3	2	0	0	0	0	0	0	0	0	0	24	4	3	24
26	3	3	2	1	3.2	1	1	1	1	0	3	2	1	0	0	0	1	0	0	1	1	8	5	5	16
26	1	4	2	2	2.8	1	1	1	1	0	3	2	1	0	0	1	0	0	0	0	0	8	5	3	20
26	1	4	2	2	2.8	1	1	1	1	0	3	2	1	0	0	1	0	0	0	0	0	8	5	3	20
26	3	3	2	2	3	1	4	1	1	0	3	2	1	0	0	1	0	0	0	0	0	8	5	3	20
26	2	3	2	1	3.1	1	1	1	1	0	3	2	0	0	0	0	0	0	0	0	0	16	5	4	21
26	1	3	2	3	3.2	1	4	1	1	0	3	2	1	1	0	0	0	0	0	1	1	12	5	2	30
26	3	3	2	2	3.3	1	1	1	1	0	3	2	0	0	0	0	0	0	0	1	1	12	6	3	24
26	1	4	2	3	3.3	1	1	1	1	0	3	2	0	0	0	0	0	0	0	1	1	12	6	4	20
26	1	4	2	3	3.5	1	1	1	1	0	3	2	0	0	0	0	0	0	0	1	1	12	6	4	20
26	1	5	2	1	3.2	1	1	1	1	0	3	2	0	0	0	0	1	0	0	0	0	16	6	4	22
26	3	3	2	1	3.2	1	4	1	1	0	3	2	0	0	0	0	0	0	0	0	0	16	6	4	16
26	1	4	3	1	4.8	1	4	1	1	0	3	2	0	0	0	0	0	0	0	0	0	8	7	3	16
26	1	2	2	2	3	1	4	1	1	0	3	2	0	0	0	0	0	0	0	0	0	8	9	3	18
27	1	3	2	2	2.8	1	1	1	1	0	3	2	0	0	0	0	0	0	0	0	0	8	4	3	16
27	1	1	2	3	3.2	1	1	1	1	0	3	3	1	1	1	0	0	0	0	1	1	16	4	3	16
27	1	4	2	3	2.7	1	1	1	1	0	3	2	1	0	0	0	1	0	0	0	0	21	4	3	21
27	1	4	2	3	3	1	4	1	1	0	3	2	0	0	0	0	0	0	0	0	0	16	4	3	16
27	2	4	2	2	2.8	1	4	1	1	0	3	2	0	0	0	0	0	0	0	0	0	21	4	4	21
27	1	5	1	2	3.3	1	1	1	1	0	3	2	1	0	0	1	0	0	0	1	1	14	5	4	16
27	1	5	1	1	3.4	1	1	1	1	0	3	2	1	0	0	1	0	0	0	1	1	14	5	4	16
27	1	3	2	1	3.4	1	1	1	1	0	3	2	1	0	1	0	0	0	0	1	1	12	5	5	20
27	3	1	2	3	3.6	1	1	1	1	0	3	2	0	0	0	0	0	0	0	0	0	20	5	4	20
27	2	4	2	3	2.8	1	4	1	1	0	3	2	0	0	0	0	0	0	0	0	0	20	5	5	20
27	3	1	2	3	2.9	1	1	1	1	0	3	2	1	0	1	0	0	0	0	0	0	19	5	4	21
27	1	4	1	1	3.2	1	4	1	1	0	3	2	1	0	0	1	0	0	0	0	0	8	5	4	21
27	1	4	2	1	3.4	1	4	1	1	0	3	2	1	0	0	0	1	0	0	0	0	16	5	4	16
27	1	5	1	3	3.4	1	1	1	1	0	3	2	0	0	0	0	0	0	0	0	0	21	5	4	21
27	1	5	1	1	3.1	1	4	1	1	0	3	2	0	0	0	0	0	0	0	0	0	20	5	3	20
27	1	5	1	2	3.4	1	1	1	1	0	3	2	1	0	1	0	1	0	0	1	1	12	5	4	16
27	1	3	2	3	3	1	1	1	1	0	3	2	0	0	0	0	0	0	0	0	0	8	6	4	17
27	1	4	2	1	3.6	1	1	1	1	0	3	2	1	1	0	0	0	0	0	0	0	12	6	4	16
27	1	5	1	1	3.5	1	1	1	1	0	3	2	0	0	0	0	0	0	0	0	0	16	6	4	20
27	1	2	1	2	3.6	1	1	1	1	0	3	2	1	0	0	1	0	0	0	1	1	16	6	3	21
27	1	5	1	1	3.5	1	1	1	1	0	3	2	0	0	0	0	0	0	0	0	0	16	6	4	22
27	3	4	3	1	3.4	1	4	1	1	0	3	2	0	0	0	0	0	0	0	0	0	12	6	5	20
27	1	4	3	3	3.2	1	4	1	1	0	2	2	0	0	0	0	0	0	0	0	0	12	6	2	22
27	1	4	2	2	3.4	1	4	1	1	0	3	2	0	0	0	0	0	0	0	0	0	12	6	5	16
27	1	4	2	4	4	1	4	1	1	0	3	2	0	0	0	0	0	0	0	0	0	14	6	4	18
27	1	4	2	3	3.1	1	1	1	1	0	3	2	1	0	0	1	0	0	1	1	1	8	7	5	16
27	1	4	2	2	3.4	1	4	1	1	0	3	2	0	0	0	0	0	0	0	0	0	12	8	5	16
28	1	3	3	3	2.4	1	4	1	1	0	3	3	0	0	0	0	0	0	0	0	0	28	1	1	28
28	1	3	2	3	2.4	1	4	1	1	0	3	3	0	0	0	0	0	0	0	0	0	28	1	1	28
28	1	2	2	3	2.1	1	4	1	1	0	3	3	0	0	0	0	0	0	0	1	1	16	2	1	32
28	1	2	2	1	3	1	1	1	1	0	3	3	0	0	0	0	0	0	0	0	0	4	3	3	22
28	1	2	2	1	3.5	1	1	1	1	0	3	2	0	0	0	0	0	0	0	0	0	4	3	3	22
28	1	1	2	1	3.2	1	1	1	1	0	3	3	0	0	0	0	0	0	0	0	0	13	4	3	24
28	1	5	3	3	3.5	1	1	1	1	0	3	2	1	0	0	0	1	0	0	0	0	22	4	4	22
28	1	3	3	4	4	1	4	1	1	0	3	2	0	0	0	0	0	0	0	0	0	16	4	4	18
28	2	5	1	1	3	1	1	1	1	0	3	2	0	0	0	0	0	0	0	0		12	5	4	21
28	1	3	2	2	2.5	1	4	1	1	0	3	2	1	0	0	0	1	0	0	0	0	20	5	3	20
28	1	4	1	2	3.4	1	1	1	1	0	3	2	1	0	0	0	1	0	0	0	0	16	5	4	20
28	1	3	2	2	3.6	1	1	1	1	0	3	2	1	0	0	0	1	0	0	0	0	8	6	5	16
28	1	5	1	1	2.2	0														1	2	8	6	0
28	1	4	1	1	3.6	0														0	0	10	6	0
28	3	3	3	1	2.5	1	4	1	1	0	3	2	0	0	0	0	0	0	0	0	0	8	6	5	17
28	1	3	2	1	3.2	1	1	1	1	0	3	2	0	0	0	0	0	0	0	0	0	12	7	3	24
28	1	4	2	2	3.5	1	4	1	1	0	3	3	0	0	0	0	0	0	0	0	0	12	8	3	20
29	3	3	2	3	3.7	1	4	1	1	0	3	2	1	0	0	0	1	0	0	0	0	22	5	5	22
29	1	5	2	2	3	1	4	1	1	0	3	2	1	0	0	0	1	0	0	0	0	16	5	4	16
29	1	5	1	2	3.6	1	4	1	1	0	3	2	0	0	0	0	0	0	0	0	0	8	5	4	19
29	1	5	1	1	3.6	1	4	1	1	0	3	2	0	0	0	0	0	0	0	1	1	12	5	4	19
29	3	3	2	3	3.6	1	4	1	1	0	3	2	0	0	0	0	0	0	0	0	0	22	5	4	22
29	1	3	2	5	3	1	1	1	1	0	3	2	0	0	0	0	0	0	0	0	0	16	6	4	16
30	3	1	2	4	4	1	4	1	1	0	3	2	0	0	0	0	0	0	0	0	0	33	1	1	33
30	1	2	2	3	3.3	1	1	1	1	0	3	2	1	0	1	0	0	0	0	1	2	18	5	5	18
30	1	1	2	3	3.5	1	1	1	1	0	3	2	1	0	0	1	0	0	0	0	0	20	5	4	20
30	3	3	2	2	3	1	4	1	1	0	3	2	0	0	0	0	0	0	0	0	0	12	5	4	24
30	1	4	1	1	2.9	1	1	1	1	0	3	2	0	0	0	0	0	0	0	0	0	12	5	4	22
30	3	4	2	3	3.3	1	1	1	1	0	3	3	0	0	0	0	0	0	0	0	0	12	6	3	16
30	1	4	1	1	2.9	1	1	1	1	0	3	2	1	0	0	1	0	0	0	0	0	21	6	3	26
30	1	3	3	2	3.2	1	1	1	1	0	3	2	1	0	1	0	0	0	0	0	0	14	7	4	16
30	1	3	2	3	2.8	1	4	1	1	0	3	2	0	0	0	0	0	0	0	0	0	8	7	4	18
31	1	3	2	2	2.7	1	1	1	1	0	3	2	0	0	0	0	0	0	0	0	0	27	4	3	27
31	3	2	2	3	3.9	1	1	1	1	0	3	2	0	0	0	0	0	0	0	0	0	16	4	3	16
31	1	3	3	3	3.6	1	1	1	1	0	3	2	0	0	0	0	0	1	0	1	2	16	5	4	16
31	2	5	2	1	2.9	1	1	1	1	0	3	2	1	0	0	0	1	1	0	0	0	8	5	3	24
31	1	3	2	5	2.9	1	1	1	1	0	3	2	0	0	0	0	0	0	0	0	0	8	5	3	19
31	3	1	2	3	3.2	1	4	1	1	0	3	2	1	1	0	0	0	0	0	1	2	14	5	3	20
31	3	4	2	3	3.1	1	1	1	1	0	3	2	0	0	0	0	0	0	0	0	0	12	5	3	18
31	1	4	1	3	2.8	1	1	1	1	0	3	2	1	0	0	1	0	0	0	1	1	10	5	4	22
31	3	5	1	2	2.8	1	4	1	1	0	3	2	0	0	0	0	0	0	0	0	0	10	5	4	22
31	1	3	2	2	2.8	1	1	1	1	0	3	2	0	0	0	0	0	0	0	0	0	12	6	3	24
31	1	4	2	2	3	1	1	1	1	0	3	2	0	0	0	0	0	0	0	0	0	11	6	5	18
31	1	4	2	2	3	1	1	1	1	0	3	2	0	0	0	0	0	0	0	0	0	11	6	5	18
31	1	2	3	2	2.8	1	4	1	1	0	3	2	0	0	0	0	0	0	0	0	0	8	7	5	20
32	3	3	2	5	2.7	1	1	1	1	0	3	2	1	0	0	0	1	0	0	0	0	29	2	2	29
32	1	4	2	1	3.1	1	1	1	1	0	3	2	0	0	0	0	0	0	0	0	0	29	3	3	29
32	1	4	2	2	3.4	1	1	1	1	0	3	2	0	0	0	0	0	0	0	0	0	29	3	3	29
32	1	4	2	1	3.2	1	4	1	1	0	3	2	0	0	0	0	0	0	0	0	0	29	3	2	29
32	1	5	1	1	3.4	1	1	1	1	0	3	2	0	0	0	0	0	0	0	0	0	12	5	3	20
32	1	2	2	3	2.8	1	1	1	1	0	3	2	0	0	0	0	0	0	0	0	0	16	5	5	16
32	1	4	1	2	3.4	1	4	1	1	0	3	2	0	0	0	0	0	0	0	1	1	16	5	5	16
32	1	5	1	1	3.4	1	4	1	1	0	3	2	0	0	0	0	0	0	0	0	0	21	5	4	23
32	3	1	2	4	3.2	1	1	1	1	0	3	2	1	0	0	0	1	0	0	0	0	18	6	5	18
32	3	1	2	4	3.2	1	1	1	1	0	3	2	0	0	0	0	0	0	0	0	0	18	6	5	18
32	1	2	2	4	3.4	1	4	1	1	0	3	2	1	0	0	0	1	0	0	0	0	8	6	5	19
32	1	5	1	1	3	1	4	1	1	0	3	2	1	0	0	0	1	0	0	0	0	13	6	4	17
32	1	5	2	3	3	1	4	1	1	0	3	2	0	0	0	0	0	0	0	0	0	12	6	4	20
33	3	2	1	3	3	1	1	1	1	0	3	2	0	0	0	0	0	0	0	0	0	12	4	3	24
33	1	1	3	4	2.9	1	4	1	1	0	3	2	0	0	0	0	0	0	0	1	1	20	4	3	20
33	1	4	2	2	3.6	1	1	1	1	0	3	2	1	0	0	1	0	0	1	0	0	11	5	4	16
33	1	4	2	2	3.4	1	1	1	1	0	3	2	1	0	0	1	0	0	1	0	0	11	5	4	16
33	1	4	2	3	3.4	1	1	1	1	0	3	2	1	0	0	0	1	0	0	0	0	12	5	4	23
33	2	3	2	1	2.7	1	1	1	1	0	3	2	0	0	0	0	0	0	0	0	0	12	6	5	19
33	1	4	2	3	3	1	4	1	1	0	3	2	0	0	0	0	0	0	0	0	0	12	6	4	20
34	1	5	1	3	3.4	1	4	1	1	0	3	2	1	0	0	0	1	0	0	1	1	20	4	3	20
34	3	3	2	4	3.4	1	1	1	1	0	3	2	0	0	0	0	0	0	0	0	0	24	4	4	24
34	3	3	2	4	3.5	1	1	1	1	0	3	2	0	0	0	0	0	0	0	0	0	24	4	4	24
34	1	2	2	6	3.7	1	4	1	1	0	3	2	0	0	0	0	0	0	0	0	0	31	4	1	32
34	1	3	2	2	3.5	1	4	1	1	0	3	2	0	0	0	0	0	0	0	0	0	16	4	3	16
34	3	3	2	1	3.4	1	1	1	1	0	3	2	1	1	0	0	0	0	0	0	0	12	5	4	20
34	1	5	2	3	3.5	1	1	1	1	0	3	2	1	0	0	1	0	0	0	0	0	22	5	4	27
34	1	4	3	3	3.4	1	4	1	1	0	3	2	1	0	0	0	1	0	0	0	0	12	5	4	23
34	1	3	2	2	2.8	1	1	1	1	0	3	2	0	0	0	0	0	0	0	0	0	16	6	5	20
34	1	4	2	3	3.9	1	4	2	0	1	3	2	0	0	0	0	0	0	0	0	0	12	6	3	20
34	3	3	2	3	3.4	1	4	1	1	0	3	2	0	0	0	0	0	0	0	1	1	12	7	5	16
34	1	4	2	3	4	1	4	1	1	0	2	2	0	0	0	0	0	0	0	0	0	8	9	5	16
35	1	4	1	1	3.2	1	1	1	1	0	3	2	0	0	0	0	0	0	0	0	0	12	6	4	21
35	1	4	1	1	3.2	1	1	1	1	0	3	2	0	0	0	0	0	0	0	0	0	12	6	4	21
35	1	4	3	5	2.8	1	1	1	1	0	3	2	1	0	0	0	1	0	0	0	0	16	6	4	16
35	1	3	2	5	4	1	1	1	1	0	3	2	0	0	0	0	0	0	0	0	0	8	7	5	17
35	1	3	2	3	2.2	1	1	1	1	0	3	2	0	0	0	0	0	0	0	0	0	20	8	3	24
35	1	3	2	5	4.1	1	4	1	1	0	3	2	0	0	0	0	0	0	0	0	0	8	8	5	17
36	2	3	3	7	2.8	1	1	1	1	0	3	2	1	1	1	0	0	0	0	1	3	24	4	3	24
36	1	3	2	3	2.9	1	4	1	1	0	3	3	0	0	0	0	0	0	0	0	0	30	4	2	30
36	1	2	2	3	2.9	1	1	1	1	0	3	2	1	0	0	0	1	0	0	1	2	12	7	4	16
37	3	3	2	4	2.8	1	4	1	1	0	3	2	0	0	0	0	0	0	0	0	0	12	5	4	22
37	1	5	1	1	2.9	1	1	1	1	0	2	2	1	0	1	1	0	0	0	0	0	8	6	3	20
37	1	3	2	3	3.6	1	1	1	1	0	3	2	0	0	0	0	0	0	0	0	0	13	6	4	20
37	1	4	2	2	3.3	1	4	1	1	0	3	2	1	0	0	0	0	0	0	1	1	14	6	4	19
38	1	3	2	4	3	1	1	1	1	0	3	2	0	0	0	0	0	0	0	1	1	22	4	3	22
38	1	5	2	3	2.8	1	1	1	1	1	3	2	0	0	0	0	0	0	0	0	0	12	5	3	20
38	1	5	2	3	2.8	1	1	1	1	1	3	2	0	0	0	0	0	0	0	0	0	12	5	3	20
38	1	3	2	4	2.8	1	4	1	1	0	3	2	0	0	0	0	0	0	0	0	0	12	5	4	22
39	1	3	2	4	2.5	1	1	1	1	0	3	2	0	0	0	0	0	0	0	0	0	24	2	2	24
39	1	4	2	2	2.9	1	1	1	1	0	3	2	0	0	0	0	0	0	0	0	0	20	5	4	20
40	1	3	2	4	3.5	1	4	1	1	0	3	2	0	0	0	0	0	0	0	0	0	10	6	5	16
40	1	3	2	4	3.2	1	4	1	1	0	3	2	0	0	0	0	0	0	0	0	0	8	6	5	16
41	1	4	2	3	3.6	1	1	1	1	0	3	2	0	0	0	0	0	0	0	0	0	12	5	4	16
41	1	2	2	4	3.4	1	1	1	1	0	3	2	0	0	0	0	0	0	0	0	0	12	5	4	22
43	1	1	2	4	2.9	1	4	1	1	0	3	2	0	0	0	0	0	0	0	0	0	20	3	3	20
47	1	2	2	4	3.1	1	1	1	1	0	3	2	0	0	0	0	0	0	0	0	0	27	3	3	27
																							4.94902
																							5
